# Supplementary material for: Prognostic Significance of Comprehensive Gene Mutations and Clinical Characteristics in Adult T-Cell Acute Lymphoblastic Leukemia Based on Next-Generation Sequencing
Source: Front Oncol. 2022 Feb 24;12:811151. doi: 10.3389/fonc.2022.811151 (PMC8908046; doi:10.3389/fonc.2022.811151)
Supplement: Supplementary file 8 [file Table_5.xlsx]

## Sheet: Table S5
Table S5. Univariate analysis of the effects of mutations in individual genes in 90 adult T-ALL patients.
		CR				MRD				EFS				RFS				OS
Gene	Mutational Status	Reached (62/90)	Not Reached (28/90)	Median Time (days)	UV logrank analysis P-value	Reached (59/90)	Not Reached (31/90)	Median Survival (days)	UV analysis P-value	Reached (43/90)	Not Reached (47/90)	Median Survival (days)	UV analysis P-value	Reached (7/90)	Not Reached (83/90)	Median Survival (days)	UV analysis P-value	Number of died	Number of survival	Median Survival (days)	UV analysis P-value
NOTCH1	Mutant	20	7	46	0.491249	19	8	48	0.721021	15	12	256	0.451213	3	24	/	0.443648	14	13	280	0.641192
	Wild-Type	42	21	34		40	23	45		28	35	411		4	59	/		27	36	512
FBXW7	Mutant	14	1	14	0.000923039	13	2	33	0.0059489	8	7	403	0.933005	2	13	/	0.513892	8	7	403	0.956737
	Wild-Type	48	27	48		46	29	53		35	40	291		5	70	/		33	42	512
DNMT3A	Mutant	4	9	71	0.0449111	4	9	223	0.0650181	8	5	229	0.0863873	0	13	/	0.36172	8	5	229	0.0599064
	Wild-Type	58	19	36		55	22	44		35	42	411		7	70	/		33	44	484
PHF6	Mutant	6	5	36	0.872155	6	5	36	0.920021	6	5	229	0.223015	1	10	234	0.532931	6	5	229	0.263939
	Wild-Type	56	23	40		53	26	45		37	42	411		6	73	/		35	44	484
RUNX1	Mutant	4	6	47	0.0555457	4	6	161	0.0576826	6	4	229	0.526214	1	9	/	0.805192	5	5	229	0.826349
	Wild-Type	58	22	36		55	25	44		37	43	403		6	74	/		36	44	411
JAK3	Mutant	7	2	47	0.998969	7	2	49	0.695713	2	7	/	0.159534	0	9	/	0.353145	2	7	/	0.198337
	Wild-Type	55	26	36		52	29	45		41	40	290		7	74	/		39	42	403
IDH2	Mutant	2	5	/	0.0828768	2	5	/	0.11504	3	4	/	0.930223	0	7	/	0.465113	3	4	/	0.984871
	Wild-Type	60	23	36		57	26	45		40	43	403		7	76	/		38	45	411
IL7R	Mutant	5	0	35	0.223355	5	0	35	0.0655942	2	3	/	0.325935	0	5	/	0.425442	2	3	/	0.355391
	Wild-Type	57	28	40		54	31	47		41	44	290		7	78	/		39	46	403
WT1	Mutant	4	1	30	0.331684	4	1	30	0.125207	3	2	49	0.0683935	2	3	49	9.15224e-07	3	2	136	0.0724589
	Wild-Type	58	27	40		55	30	47		40	45	403		5	80	/		38	47	484
JAK1	Mutant	5	0	36	0.586636	5	0	36	0.248607	0	5	/	0.106748	0	5	/	0.53176	0	5	/	0.120996
	Wild-Type	57	28	40		54	31	48		43	42	291		7	78	/		41	44	403
PTEN	Mutant	3	1	27	0.0192755	2	2	45	0.676814	2	2	49	0.847488	1	3	/	0.195025	2	2	136	0.832791
	Wild-Type	59	27	40		57	29	47		41	45	403		6	80	/		39	47	411
FLT3	Mutant	2	2	71	0.662507	2	2	223	0.519923	3	1	142	0.0841783	0	4	/	0.682227	3	1	142	0.049379
	Wild-Type	60	26	36		57	29	45		40	46	403		7	79	/		38	48	484
TP53	Mutant	1	3	117	0.150072	1	3	152	0.239205	3	1	53	0.0531853	0	4	/	0.7113	3	1	53	0.0300251
	Wild-Type	61	25	36		58	28	45		40	46	403		7	79	/		38	48	484
NRAS	Mutant	2	2	35	0.196899	2	2	35	0.228315	1	3	229	0.396479	0	4	/	0.525194	1	3	229	0.454499
	Wild-Type	60	26	40		57	29	45		42	44	291		7	79	/		40	46	411
EZH2	Mutant	2	2	397	0.146007	2	2	397	0.143451	2	2	290	0.939207	1	3	290	0.195025	1	3	/	0.502086
	Wild-Type	60	26	36		57	29	45		41	45	403		6	80	/		40	46	411
