# Supplementary material for: Prognostic Significance of Comprehensive Gene Mutations and Clinical Characteristics in Adult T-Cell Acute Lymphoblastic Leukemia Based on Next-Generation Sequencing
Source: Front Oncol. 2022 Feb 24;12:811151. doi: 10.3389/fonc.2022.811151 (PMC8908046; doi:10.3389/fonc.2022.811151)
Supplement: Supplementary file 9 [file Table_6.xlsx]

## Sheet: Table S6
Table S6. Univariate analysis of the effects of altered signaling pathways in 90 adult T-ALL patients.
		CR				MRD				EFS				RFS				OS
Signaling pathway	Mutational Status	Reached (62/90)	Not Reached (28/90)	Median Time (days)	UV logrank analysis P-value	Reached (59/90)	Not Reached (31/90)	Median Survival (days)	UV analysis P-value	Reached (43/90)	Not Reached (47/90)	Median Survival (days)	UV analysis P-value	Reached (7/90)	Not Reached (83/90)	Median Survival (days)	UV analysis P-value	Number of died (41/90)	Number of survival (49/90)	Median Survival (days)	UV analysis P-value
DNA methylation	Mutant	6	11	397	0.0142515	6	11	223	0.0251468	10	7	229	0.197258	0	17	/	0.25304	9	8	229	0.31716
	Wild-Type	56	17	35		53	20	44		33	40	411		7	66	/		32	41	484
Histone methylation	Mutant	9	4	42	0.502748	9	4	57	0.544337	6	7	/	0.815641	2	11	/	0.293446	5	8	/	0.562566
	Wild-Type	53	24	40		50	27	45		37	40	403		5	72	/		36	41	403
RAS	Mutant	6	4	49	0.308511	6	4	49	0.328462	4	6	238	0.781012	0	10	/	0.374066	4	6	238	0.923274
	Wild-Type	56	24	36		53	27	45		39	41	403		7	73	/		37	43	411
JAK/STAT	Mutant	15	2	36	0.270545	15	2	36	0.0570236	3	14	/	0.0142312	0	17	/	0.176859	3	14	/	0.0203393
	Wild-Type	47	26	40		44	29	48		40	33	256		7	66	/		38	35	280
NOTCH	Mutant	24	7	40	0.882614	22	9	47	0.882046	16	15	256	0.784598	3	28	/	0.668425	15	16	403	0.954338
	Wild-Type	38	21	36		37	22	45		27	32	411		4	55	/		26	33	512
TP53 and cell cycle	Mutant	1	5	117	0.0431142	1	5	152	0.0848374	5	1	37	0.000444166	0	6	/	0.637251	5	1	53	0.00137643
	Wild-Type	61	23	36		58	26	44		38	46	411		7	77	/		36	48	484
PI3K/AKT/mTOR	Mutant	3	3	28	0.953622	2	4	/	0.216276	4	2	93.5	0.236592	1	5	/	0.30576	4	2	158	0.247723
	Wild-Type	59	25	40		57	27	45		39	45	403		6	78	/		37	47	484
Wnt/β-catenin	Mutant	1	1	49	0.597917	1	1	49	0.786754	1	1	35	0.345711	0	2	/	0.868522	1	1	35	0.267485
	Wild-Type	61	27	36		58	30	45		42	46	403		7	81	/		40	48	411
Lymphoid differentiation and development	Mutant	5	9	/	0.0117525	5	9	161	0.0106308	8	6	229	0.404229	1	13	/	0.99906	7	7	229	0.585852
	Wild-Type	57	19	35		54	22	44		35	41	411		6	70	/		34	42	411
Transcriptional regulation	Mutant	16	6	40	0.515257	16	6	42	0.179263	9	13	403	0.521813	0	22	/	0.125954	9	13	403	0.715472
	Wild-Type	46	22	36		43	25	48		34	34	290		7	68	/		32	36	411
Other	Mutant	3	3	57	0.337309	3	3	62	0.414404	3	3	149	0.987296	0	6	/	0.465113	3	3	149	0.898285
	Wild-Type	59	25	36		56	28	45		40	44	403		7	76	/		38	46	411
