# Supplementary material for: Prognostic Significance of Comprehensive Gene Mutations and Clinical Characteristics in Adult T-Cell Acute Lymphoblastic Leukemia Based on Next-Generation Sequencing
Source: Front Oncol. 2022 Feb 24;12:811151. doi: 10.3389/fonc.2022.811151 (PMC8908046; doi:10.3389/fonc.2022.811151)
Supplement: Supplementary file 10 [file Table_7.xlsx]

## Sheet: Table S7
Table S7. Univariate analysis of the effects of clinico-biological characteristics in 90 adult T-ALL patients.
		CR				MRD				EFS				RFS				OS
Variable	Total 90	Reached (62/90)	Not Reached (28/90)	Median Time (days)	UV analysis P-value	Reached (59/90)	Not Reached (31/90)	Median Time (days)	UV analysis P-value	Reached (43/90)	Not Reached (47/90)	Median Time (days)	UV analysis P-value	Reached (7/90)	Not Reached (83/90)	Median Time (days)	UV analysis P-value	Reached (41/90)	Not Reached (49/90)	Median Time (days)	UV analysis P-value
Gender
Male	63	45	18	36	0.82919	44	19	45	0.361221	29	34	269	0.883163	7	56	/	0.0725285	27	36	512	0.597781
Female	27	17	10	40		15	12	45		14	13	411		0	2327	/		14	13	411
Group
T-ALL	77	55	22	35	0.110772	53	24	44	0.152868	36	41	403	0.575588	7	70	/	0.287013	35	42	484	0.733177
T-LBL	13	7	6	71		6	7	152		7	6	164		0	13	/		6	7	411
Immunophenotype
Pro-T	32	19	13	49	0.000910278	19	13	62	0.00012439	16	16	411	0.290724	3	29	/	0.865301	15	17	484	0.412417
Pre-T	36	23	13	36		20	16	57		19	17	165		2	34	/		18	18	238
Cortical-T	22	20	2	27		20	2	27		8	14	/		2	20	/		8	14	/
Pro-T	32	19	13	49	0.0167818	19	13	62	0.075026	16	16	411	0.647313	3	29	/	0.604	15	17	484	0.785383
Non-Pro-T	58	43	15	33		40	18	41		27	31	291		4	54	/		26	32	403
Pre-T	36	23	13	36	0.784164	20	16	57	0.203341	19	17	165	0.31368	2	34	/	0.691802	18	18	238	0.352315
Non-Pre-T	54	39	15	42		39	15	42		24	30	411		5	49	/		23	31	484
Cortical-T	22	20	2	27	0.000353915	20	2	27	2.3587e-05	8	14	/	0.122263	2	20	/	0.904965	8	14	/	0.199777
Non-cortical-T	68	42	26	44		39	29	57		35	33	256		5	63	/		33	35	411
ETP	42	20	22	71	1.4242e-05	20	22	122	0.000108674	23	19	238	0.10316	2	40	/	0.496638	22	20	411	0.134568
Non-ETP	48	42	6	31		39	9	34		20	28	484		5	43	/		19	29	424
Age at diagnosis
≤45yr	73	60	13	35	0.0154823	57	16	44	0.0320634	31	42	484	1.93436e-06	7	66	/	0.524061	29	44	512	9.55742e-07
＞45yr	17	2	15	/		2	15	/		12	5	32		0	17	/		12	5	32
≤35yr	65	58	7	35	2.22099e-05	55	10	41	0.000387483	24	41	512	1.08811e-07	7	58	/	0.29183	23	42	531	6.1284e-07
＞35yr	25	4	21	/		4	21	/		19	6	40		0	25	/		18	7	75
≤30yr	54	49	5	35	0.000257708	46	8	36	0.00411636	19	35	512	0.000137132	5	49	/	0.99315	18	36	531	0.000167008
＞30yr	36	13	23	129		13	23	159		24	12	102		2	34	/		23	13	136
Median-yr
Range-yr
BMI
＜18	7	3	4	42	0.382811	3	4	122	0.410935	6	1	290	0.277302	1	6	/	0.429925	5	2	291	0.527949
18-24	63	45	18	35		42	21	45		31	32	411		6	57	/		30	33	484
＞24	20	14	6	46		14	6	47		6	14	/		0	20	/		6	14	/
Lymph node enlargement
Yes	88	62	26	36	0.128772	59	29	45	0.178386	41	47	403	0.0183283	7	81	/	0.83899	39	49	484	0.00740559
No	2	0	2	/		0	2	/		2	0	56.5		0	2	/		2	0	56.5
Hepatosplenomegaly
Yes	66	48	18	36	0.589882	45	21	44	0.930909	31	35	403	0.500427	7	59	/	0.148368	29	37	484	0.328197
No	24	14	10	47		14	10	49		12	12	269		0	24	/		12	12	269
Extramedullary infiltration
Yes	41	31	10	42	0.612478	29	12	47	0.665114	17	24	512	0.376177	4	37	/	0.58477	16	25	512	0.39525
No	49	31	18	36		30	19	41		26	23	269		3	46	/		25	24	291
CNS involvement
Yes	7	7	0	35	0.102173	7	0	35	0.0188424	4	3	149	0.546403	2	5	/	0.0210664	4	3	149	0.450887
No	83	55	28	42		52	31	48		39	44	403		5	78	/		37	46	484
LDH (109-245U/L)
≤600	52	37	15	42	0.348864	37	15	47	0.98987	20	32	/	0.0389937	3	49	/	0.323929	19	33	/	0.0456047
＞600	38	25	13	31		22	16	45		23	15	165		4	34	/		22	16	256
Median
Range
WBC (×10^9/L)
≤100	67	44	23	40	0.143452	44	23	44	0.852218	30	37	411	0.624918	6	61	/	0.430279	28	39	512	0.412168
＞100	23	18	5	40		15	8	48		13	10	256		1	22	/		13	10	256
≤50	61	40	21	42	0.203746	40	21	45	0.980941	27	34	411	0.492346	5	56	/	0.783858	25	36	512	0.324893
＞50	29	22	7	35		19	10	45		16	13	256		2	27	/		16	13	238
≤30	55	37	18	40	0.380525	37	18	45	0.917763	23	33	512	0.144893	4	52	/	0.754491	20	35	531	0.0412362
＞30	35	25	10	35		22	13	45		20	14	238		3	31	/		21	14	238
Median
Range
Hb (g/L)
≤100	40	24	16	49	0.0923942	23	17	57	0.0663397	23	17	269	0.144913	5	35	/	0.0967015	22	18	280	0.176153
＞100	50	38	12	33		36	14	36		20	30	/		2	48	/		19	31	/
Median
Range
PLT (×10^9/L)
≤50	33	21	12	31	0.15374	20	13	33	0.283225	20	13	256	0.0830707	5	28	/	0.040101	19	14	269	0.14863
＞50	57	41	16	44		39	18	53		23	34	512		2	57	/		22	35	512
Median
Range
Blasts (Bone Marrow)
≤90%	63	43	20	40	0.231268	41	22	45	0.32125	29	34	403	0.738276	5	58	/	0.883218	27	36	411	0.609253
＞90%	27	19	8	35		18	9	41		14	13	256		2	25	/		14	13	256
Median %
Range %
FISH
Normal	73	48	25	36	0.779165	46	27	44	0.759753	34	39	403	0.907007	6	67	/	0.70372	32	41	403	0.782114
Abnormal	17	14	3	46		13	4	49		9	8	411		1	16	/		9	8	411
Karyotype
Favorable	1	1	0	27	0.393811	1	0	27	0.392211	1	0	269	0.879119	0	1	/	0.671988	1	0	269	0.798962
Intermediate	81	55	26	42		53	28	47		38	43	411		7	74	/		36	45	484
Unfavorable	8	6	2	31		5	3	41		4	4	291		0	8	/		4	4	291
WT1
Normal	30	30	0	27.5	0.000811985	29	1	28.5	0.00125197	7	23	/	0.000122882	3	27	/	0.704866	7	23	/	6.98759e-05
Low expression	6	5	1	22		5	1	22		2	4	/		0	6	/		2	4	/
High expression	23	12	11	49		11	12	129		17	6	148		2	21	/		17	6	229
Not available	31	15	16	/		14	17	/		17	14	/		2	29	/		15	16	/
Fusion gene
Yes	14	10	4	33	0.887077	10	4	36	0.879312	6	8	291	0.575243	1	13	/	0.716271	5	9	/	0.399114
No	76	52	24	40		49	27	48		37	39	403		6	70	/		36	40	411
Prednisolone response at day +8
PPR	47	26	21	49	0.00262479	23	24	65	0.00022064	27	20	229	0.0213412	4	43	/	0.496055	26	21	238	0.0223409
PGR	43	36	7	28		36	7	29		16	27	512		3	40	/		15	28	531
Response in D19-BMR detection
M1	31	31	0	24	3.476e-11	30	1	25	1.36584e-08	9	22	/	0.000150988	3	28	/	0.352039	9	22	/	0.000169003
M2	27	19	8	47		17	10	66		12	15	411		1	26	/		11	16	411
M3	32	12	20	71		12	20	129		22	10	72		3	29	/		21	11	73
Response in D19-BMR detection
M1	31	31	0	24	8.59601e-12	30	1	25	2.33709e-09	9	22	/	0.00307675	3	28	/	0.970285	9	22	/	0.0056484
M2+M3	59	31	28	53		29	30	71		34	25	164		4	55	/		32	27	238
Response in D19-BMR detection
M1+M2	58	50	8	31	9.0657e-05	47	11	35	0.00133529	21	37	/	5.21743e-05	4	54	/	0.196984	20	38	/	4.74972e-05
M3	32	12	20	71		12	20	129		22	10	72		3	29	/		21	11	73
CR
Reached	62									18	44	/	0	6	56	/	0.846796	18	44	/	2.5091e-14
Not reached	28									25	3	40		1	27	290		23	5	47
MRD
Reached	59									16	43	/	2.33147e-15	6	53	/	0.918922	16	43	/	1.95954e-13
Not reached	31									27	4	49		1	30	/		25	6	66
HSCT
Yes	39									11	28	512	8.81783e-09	2	37	/	0.0169249	11	28	/	4.99282e-08
No	51									32	19	86		5	46	/		30	21	133
